# Supplementary material for: A Potential Mechanism of Kidney-Tonifying Herbs Treating Unexplained Recurrent Spontaneous Abortion: Clinical Evidence From the Homogeneity of Embryo Implantation and Tumor Invasion
Source: Front Pharmacol. 2022 Jan 26;12:775245. doi: 10.3389/fphar.2021.775245 (PMC8826263; doi:10.3389/fphar.2021.775245)
Supplement: Supplementary file 4 [file DataSheet5.XLSX]

## Sheet: KEGG Enrichment
GroupID	Category	Term	Description	LogP	Log(q-value)	InTerm_InList	Genes	Symbols
1_Summary	KEGG Pathway	hsa05200	Pathways in cancer	-49.9676	-47.0683	47/576	25,185,207,238,367,595,598,836,841,1019,1387,1909,1956,2099,2100,2147,2260,2322,2324,2475,3091,3320,3480,3558,3569,3674,3688,3717,3725,3815,4193,4233,4312,4313,4318,4843,4914,5290,5468,5594,5743,5979,6469,6513,6774,7015,89780,3690,3791,5781,6714,7124,5243	ABL1,AGTR1,AKT1,ALK,AR,CCND1,BCL2L1,CASP3,CASP8,CDK4,CREBBP,EDNRA,EGFR,ESR1,ESR2,F2,FGFR1,FLT3,FLT4,MTOR,HIF1A,HSP90AA1,IGF1R,IL2,IL6,ITGA2B,ITGB1,JAK2,JUN,KIT,MDM2,MET,MMP1,MMP2,MMP9,NOS2,NTRK1,PIK3CA,PPARG,MAPK1,PTGS2,RET,SHH,SLC2A1,STAT3,TERT,WNT3A,ITGB3,KDR,PTPN11,SRC,TNF,ABCB1
1_Member	KEGG Pathway	hsa05200	Pathways in cancer	-49.9676	-47.0683	47/576	25,185,207,238,367,595,598,836,841,1019,1387,1909,1956,2099,2100,2147,2260,2322,2324,2475,3091,3320,3480,3558,3569,3674,3688,3717,3725,3815,4193,4233,4312,4313,4318,4843,4914,5290,5468,5594,5743,5979,6469,6513,6774,7015,89780	ABL1,AGTR1,AKT1,ALK,AR,CCND1,BCL2L1,CASP3,CASP8,CDK4,CREBBP,EDNRA,EGFR,ESR1,ESR2,F2,FGFR1,FLT3,FLT4,MTOR,HIF1A,HSP90AA1,IGF1R,IL2,IL6,ITGA2B,ITGB1,JAK2,JUN,KIT,MDM2,MET,MMP1,MMP2,MMP9,NOS2,NTRK1,PIK3CA,PPARG,MAPK1,PTGS2,RET,SHH,SLC2A1,STAT3,TERT,WNT3A
1_Member	KEGG Pathway	hsa05205	Proteoglycans in cancer	-29.517	-26.9188	25/218	207,595,836,1956,2099,2260,2475,3091,3480,3569,3688,3690,3791,4193,4233,4313,4318,5290,5594,5781,6469,6714,6774,7124,89780	AKT1,CCND1,CASP3,EGFR,ESR1,FGFR1,MTOR,HIF1A,IGF1R,IL6,ITGB1,ITGB3,KDR,MDM2,MET,MMP2,MMP9,PIK3CA,MAPK1,PTPN11,SHH,SRC,STAT3,TNF,WNT3A
1_Member	KEGG Pathway	ko05205	Proteoglycans in cancer	-28.648	-26.2258	24/203	207,595,836,1956,2099,2260,2475,3091,3480,3688,3690,3791,4193,4233,4313,4318,5290,5594,5781,6469,6714,6774,7124,89780	AKT1,CCND1,CASP3,EGFR,ESR1,FGFR1,MTOR,HIF1A,IGF1R,ITGB1,ITGB3,KDR,MDM2,MET,MMP2,MMP9,PIK3CA,MAPK1,PTPN11,SHH,SRC,STAT3,TNF,WNT3A
1_Member	KEGG Pathway	ko05206	MicroRNAs in cancer	-13.5828	-12.1606	16/299	25,595,836,1387,1956,2475,3690,4193,4233,4318,5243,5290,5594,5743,6774,89780	ABL1,CCND1,CASP3,CREBBP,EGFR,MTOR,ITGB3,MDM2,MET,MMP9,ABCB1,PIK3CA,MAPK1,PTGS2,STAT3,WNT3A
1_Member	KEGG Pathway	hsa05206	MicroRNAs in cancer	-13.4052	-12.0244	16/307	25,595,836,1387,1956,2475,3690,4193,4233,4318,5243,5290,5594,5743,6774,89780	ABL1,CCND1,CASP3,CREBBP,EGFR,MTOR,ITGB3,MDM2,MET,MMP9,ABCB1,PIK3CA,MAPK1,PTGS2,STAT3,WNT3A
2_Summary	KEGG Pathway	hsa04151	PI3K-Akt signaling pathway	-27.6639	-25.3667	28/380	207,595,598,1019,1956,2260,2321,2322,2324,2475,3320,3480,3558,3569,3643,3674,3676,3688,3690,3717,3791,3815,4193,4233,4914,5290,5594,7010,1268,1813,6714,25,5781,3725,836,4137,7124,154,1234,5979	AKT1,CCND1,BCL2L1,CDK4,EGFR,FGFR1,FLT1,FLT3,FLT4,MTOR,HSP90AA1,IGF1R,IL2,IL6,INSR,ITGA2B,ITGA4,ITGB1,ITGB3,JAK2,KDR,KIT,MDM2,MET,NTRK1,PIK3CA,MAPK1,TEK,CNR1,DRD2,SRC,ABL1,PTPN11,JUN,CASP3,MAPT,TNF,ADRB2,CCR5,RET
2_Member	KEGG Pathway	hsa04151	PI3K-Akt signaling pathway	-27.6639	-25.3667	28/380	207,595,598,1019,1956,2260,2321,2322,2324,2475,3320,3480,3558,3569,3643,3674,3676,3688,3690,3717,3791,3815,4193,4233,4914,5290,5594,7010	AKT1,CCND1,BCL2L1,CDK4,EGFR,FGFR1,FLT1,FLT3,FLT4,MTOR,HSP90AA1,IGF1R,IL2,IL6,INSR,ITGA2B,ITGA4,ITGB1,ITGB3,JAK2,KDR,KIT,MDM2,MET,NTRK1,PIK3CA,MAPK1,TEK
2_Member	KEGG Pathway	ko04151	PI3K-Akt signaling pathway	-25.9935	-23.7932	26/342	207,595,598,1019,1956,2260,2321,2324,2475,3320,3480,3558,3569,3643,3674,3676,3688,3690,3717,3791,3815,4193,4233,5290,5594,7010	AKT1,CCND1,BCL2L1,CDK4,EGFR,FGFR1,FLT1,FLT4,MTOR,HSP90AA1,IGF1R,IL2,IL6,INSR,ITGA2B,ITGA4,ITGB1,ITGB3,JAK2,KDR,KIT,MDM2,MET,PIK3CA,MAPK1,TEK
2_Member	KEGG Pathway	hsa04015	Rap1 signaling pathway	-21.1901	-19.069	20/228	207,1268,1813,1956,2260,2321,2324,3480,3569,3643,3674,3688,3690,3791,3815,4233,5290,5594,6714,7010	AKT1,CNR1,DRD2,EGFR,FGFR1,FLT1,FLT4,IGF1R,IL6,INSR,ITGA2B,ITGB1,ITGB3,KDR,KIT,MET,PIK3CA,MAPK1,SRC,TEK
2_Member	KEGG Pathway	ko04015	Rap1 signaling pathway	-20.3904	-18.3363	19/210	207,1268,1813,1956,2260,2321,2324,3480,3643,3674,3688,3690,3791,3815,4233,5290,5594,6714,7010	AKT1,CNR1,DRD2,EGFR,FGFR1,FLT1,FLT4,IGF1R,INSR,ITGA2B,ITGB1,ITGB3,KDR,KIT,MET,PIK3CA,MAPK1,SRC,TEK
2_Member	KEGG Pathway	hsa04014	Ras signaling pathway	-18.6525	-16.8324	19/259	25,207,598,1956,2260,2321,2322,2324,3480,3569,3643,3791,3815,4233,4914,5290,5594,5781,7010	ABL1,AKT1,BCL2L1,EGFR,FGFR1,FLT1,FLT3,FLT4,IGF1R,IL6,INSR,KDR,KIT,MET,NTRK1,PIK3CA,MAPK1,PTPN11,TEK
2_Member	KEGG Pathway	hsa04510	Focal adhesion	-17.2568	-15.6797	17/215	207,595,1956,2321,2324,3480,3569,3674,3676,3688,3690,3725,3791,4233,5290,5594,6714	AKT1,CCND1,EGFR,FLT1,FLT4,IGF1R,IL6,ITGA2B,ITGA4,ITGB1,ITGB3,JUN,KDR,MET,PIK3CA,MAPK1,SRC
2_Member	KEGG Pathway	hsa04010	MAPK signaling pathway	-16.9291	-15.3916	19/320	207,836,1956,2260,2321,2322,2324,3480,3569,3643,3725,3791,3815,4137,4233,4914,5594,7010,7124	AKT1,CASP3,EGFR,FGFR1,FLT1,FLT3,FLT4,IGF1R,IL6,INSR,JUN,KDR,KIT,MAPT,MET,NTRK1,MAPK1,TEK,TNF
2_Member	KEGG Pathway	ko04510	Focal adhesion	-16.3714	-14.8524	16/199	207,595,1956,2321,2324,3480,3674,3676,3688,3690,3725,3791,4233,5290,5594,6714	AKT1,CCND1,EGFR,FLT1,FLT4,IGF1R,ITGA2B,ITGA4,ITGB1,ITGB3,JUN,KDR,MET,PIK3CA,MAPK1,SRC
2_Member	KEGG Pathway	ko04144	Endocytosis	-9.53789	-8.55759	12/260	154,1234,1956,2321,3480,3791,3815,4193,4233,4914,5979,6714	ADRB2,CCR5,EGFR,FLT1,IGF1R,KDR,KIT,MDM2,MET,NTRK1,RET,SRC
2_Member	KEGG Pathway	hsa04144	Endocytosis	-9.33212	-8.37733	12/271	154,1234,1956,2321,3480,3791,3815,4193,4233,4914,5979,6714	ADRB2,CCR5,EGFR,FLT1,IGF1R,KDR,KIT,MDM2,MET,NTRK1,RET,SRC
2_Member	KEGG Pathway	ko04060	Cytokine-cytokine receptor interaction	-8.21489	-7.35701	11/270	1234,1956,2321,2322,2324,3558,3569,3791,3815,4233,7124	CCR5,EGFR,FLT1,FLT3,FLT4,IL2,IL6,KDR,KIT,MET,TNF
2_Member	KEGG Pathway	hsa04060	Cytokine-cytokine receptor interaction	-7.34744	-6.56211	11/328	1234,1956,2321,2322,2324,3558,3569,3791,3815,4233,7124	CCR5,EGFR,FLT1,FLT3,FLT4,IL2,IL6,KDR,KIT,MET,TNF
3_Summary	KEGG Pathway	hsa01522	Endocrine resistance	-19.824	-17.879	15/96	207,595,1019,1956,2099,2100,2475,3480,3725,4193,4313,4318,5290,5594,6714,2260,2322,3091,3815,4233,4914,5979,6513,2324,5241,89780,1387,2321,3569,3643,4843,6774,7010,367,3320,4314,598,3717,3791,3690,1586,5347,5781,4353,25,238,185,2147,890,1080,5468,836,841,7124,5663,1508,154,5742,5743,3558,1234	AKT1,CCND1,CDK4,EGFR,ESR1,ESR2,MTOR,IGF1R,JUN,MDM2,MMP2,MMP9,PIK3CA,MAPK1,SRC,FGFR1,FLT3,HIF1A,KIT,MET,NTRK1,RET,SLC2A1,FLT4,PGR,WNT3A,CREBBP,FLT1,IL6,INSR,NOS2,STAT3,TEK,AR,HSP90AA1,MMP3,BCL2L1,JAK2,KDR,ITGB3,CYP17A1,PLK1,PTPN11,MPO,ABL1,ALK,AGTR1,F2,CCNA2,CFTR,PPARG,CASP3,CASP8,TNF,PSEN1,CTSB,ADRB2,PTGS1,PTGS2,IL2,CCR5
3_Member	KEGG Pathway	hsa01522	Endocrine resistance	-19.824	-17.879	15/96	207,595,1019,1956,2099,2100,2475,3480,3725,4193,4313,4318,5290,5594,6714	AKT1,CCND1,CDK4,EGFR,ESR1,ESR2,MTOR,IGF1R,JUN,MDM2,MMP2,MMP9,PIK3CA,MAPK1,SRC
3_Member	KEGG Pathway	ko01522	Endocrine resistance	-19.824	-17.879	15/96	207,595,1019,1956,2099,2100,2475,3480,3725,4193,4313,4318,5290,5594,6714	AKT1,CCND1,CDK4,EGFR,ESR1,ESR2,MTOR,IGF1R,JUN,MDM2,MMP2,MMP9,PIK3CA,MAPK1,SRC
3_Member	KEGG Pathway	ko05230	Central carbon metabolism in cancer	-18.7224	-16.8324	13/65	207,1956,2260,2322,2475,3091,3815,4233,4914,5290,5594,5979,6513	AKT1,EGFR,FGFR1,FLT3,MTOR,HIF1A,KIT,MET,NTRK1,PIK3CA,MAPK1,RET,SLC2A1
3_Member	KEGG Pathway	ko05224	Breast cancer	-18.6535	-16.8324	16/144	207,595,1019,1956,2099,2100,2260,2324,2475,3480,3725,3815,5241,5290,5594,89780	AKT1,CCND1,CDK4,EGFR,ESR1,ESR2,FGFR1,FLT4,MTOR,IGF1R,JUN,KIT,PGR,PIK3CA,MAPK1,WNT3A
3_Member	KEGG Pathway	hsa04066	HIF-1 signaling pathway	-18.3542	-16.5689	15/119	207,1387,1956,2321,2475,3091,3480,3569,3643,4843,5290,5594,6513,6774,7010	AKT1,CREBBP,EGFR,FLT1,MTOR,HIF1A,IGF1R,IL6,INSR,NOS2,PIK3CA,MAPK1,SLC2A1,STAT3,TEK
3_Member	KEGG Pathway	hsa05224	Breast cancer	-17.8156	-16.0924	16/162	207,595,1019,1956,2099,2100,2260,2324,2475,3480,3725,3815,5241,5290,5594,89780	AKT1,CCND1,CDK4,EGFR,ESR1,ESR2,FGFR1,FLT4,MTOR,IGF1R,JUN,KIT,PGR,PIK3CA,MAPK1,WNT3A
3_Member	KEGG Pathway	hsa05215	Prostate cancer	-17.6916	-15.9964	14/102	207,367,595,1387,1956,2260,2475,3320,3480,4193,4314,4318,5290,5594	AKT1,AR,CCND1,CREBBP,EGFR,FGFR1,MTOR,HSP90AA1,IGF1R,MDM2,MMP3,MMP9,PIK3CA,MAPK1
3_Member	KEGG Pathway	hsa05230	Central carbon metabolism in cancer	-17.6118	-15.9429	13/78	207,1956,2260,2322,2475,3091,3815,4233,4914,5290,5594,5979,6513	AKT1,EGFR,FGFR1,FLT3,MTOR,HIF1A,KIT,MET,NTRK1,PIK3CA,MAPK1,RET,SLC2A1
3_Member	KEGG Pathway	hsa01521	EGFR tyrosine kinase inhibitor resistance	-17.535	-15.9145	13/79	207,598,1956,2475,3480,3569,3717,3791,4233,5290,5594,6714,6774	AKT1,BCL2L1,EGFR,MTOR,IGF1R,IL6,JAK2,KDR,MET,PIK3CA,MAPK1,SRC,STAT3
3_Member	KEGG Pathway	ko01521	EGFR tyrosine kinase inhibitor resistance	-17.535	-15.9145	13/79	207,598,1956,2475,3480,3569,3717,3791,4233,5290,5594,6714,6774	AKT1,BCL2L1,EGFR,MTOR,IGF1R,IL6,JAK2,KDR,MET,PIK3CA,MAPK1,SRC,STAT3
3_Member	KEGG Pathway	ko05215	Prostate cancer	-15.2439	-13.776	12/87	207,367,595,1387,1956,2260,2475,3320,3480,4193,5290,5594	AKT1,AR,CCND1,CREBBP,EGFR,FGFR1,MTOR,HSP90AA1,IGF1R,MDM2,PIK3CA,MAPK1
3_Member	KEGG Pathway	hsa05218	Melanoma	-13.8093	-12.3724	11/83	207,595,1019,1956,2260,3480,3569,4193,4233,5290,5594	AKT1,CCND1,CDK4,EGFR,FGFR1,IGF1R,IL6,MDM2,MET,PIK3CA,MAPK1
3_Member	KEGG Pathway	hsa04919	thyroid hormone signaling pathway	-13.3833	-12.0155	12/123	207,595,1387,2099,2475,3091,3690,4193,5290,5594,6513,6714	AKT1,CCND1,CREBBP,ESR1,MTOR,HIF1A,ITGB3,MDM2,PIK3CA,MAPK1,SLC2A1,SRC
3_Member	KEGG Pathway	ko05218	Melanoma	-13.0007	-11.6925	10/69	207,595,1019,1956,2260,3480,4193,4233,5290,5594	AKT1,CCND1,CDK4,EGFR,FGFR1,IGF1R,MDM2,MET,PIK3CA,MAPK1
3_Member	KEGG Pathway	ko04915	Estrogen signaling pathway	-12.988	-11.6908	11/98	207,1956,2099,2100,3320,3725,4313,4318,5290,5594,6714	AKT1,EGFR,ESR1,ESR2,HSP90AA1,JUN,MMP2,MMP9,PIK3CA,MAPK1,SRC
3_Member	KEGG Pathway	ko04917	Prolactin signaling pathway	-12.9351	-11.6486	10/70	207,595,1586,2099,2100,3717,5290,5594,6714,6774	AKT1,CCND1,CYP17A1,ESR1,ESR2,JAK2,PIK3CA,MAPK1,SRC,STAT3
3_Member	KEGG Pathway	hsa04068	foxo signaling pathway	-12.815	-11.539	12/137	207,595,1387,1956,3480,3569,3643,4193,5290,5347,5594,6774	AKT1,CCND1,CREBBP,EGFR,IGF1R,IL6,INSR,MDM2,PIK3CA,PLK1,MAPK1,STAT3
3_Member	KEGG Pathway	hsa04917	Prolactin signaling pathway	-12.5618	-11.3312	10/76	207,595,1586,2099,2100,3717,5290,5594,6714,6774	AKT1,CCND1,CYP17A1,ESR1,ESR2,JAK2,PIK3CA,MAPK1,SRC,STAT3
3_Member	KEGG Pathway	hsa04915	Estrogen signaling pathway	-12.5178	-11.2997	12/145	207,1956,2099,2100,3320,3725,4313,4318,5241,5290,5594,6714	AKT1,EGFR,ESR1,ESR2,HSP90AA1,JUN,MMP2,MMP9,PGR,PIK3CA,MAPK1,SRC
3_Member	KEGG Pathway	hsa05211	Renal cell carcinoma	-12.2194	-11.0277	10/82	207,1387,3091,3569,3725,4233,5290,5594,5781,6513	AKT1,CREBBP,HIF1A,IL6,JUN,MET,PIK3CA,MAPK1,PTPN11,SLC2A1
3_Member	KEGG Pathway	ko05214	Glioma	-11.6233	-10.4799	9/64	207,595,1019,1956,2475,3480,4193,5290,5594	AKT1,CCND1,CDK4,EGFR,MTOR,IGF1R,MDM2,PIK3CA,MAPK1
3_Member	KEGG Pathway	ko05211	Renal cell carcinoma	-11.5599	-10.4241	9/65	207,1387,3091,3725,4233,5290,5594,5781,6513	AKT1,CREBBP,HIF1A,JUN,MET,PIK3CA,MAPK1,PTPN11,SLC2A1
3_Member	KEGG Pathway	hsa05221	Acute myeloid leukemia	-11.2582	-10.1514	9/70	207,595,2322,2475,3815,4353,5290,5594,6774	AKT1,CCND1,FLT3,MTOR,KIT,MPO,PIK3CA,MAPK1,STAT3
3_Member	KEGG Pathway	ko05220	Chronic myeloid leukemia	-11.2007	-10.1008	9/71	25,207,595,598,1019,4193,5290,5594,5781	ABL1,AKT1,CCND1,BCL2L1,CDK4,MDM2,PIK3CA,MAPK1,PTPN11
3_Member	KEGG Pathway	hsa05214	Glioma	-10.8212	-9.76078	9/78	207,595,1019,1956,2475,3480,4193,5290,5594	AKT1,CCND1,CDK4,EGFR,MTOR,IGF1R,MDM2,PIK3CA,MAPK1
3_Member	KEGG Pathway	hsa05212	Pancreatic cancer	-10.6206	-9.57865	9/82	207,595,598,1019,1956,2475,5290,5594,6774	AKT1,CCND1,BCL2L1,CDK4,EGFR,MTOR,PIK3CA,MAPK1,STAT3
3_Member	KEGG Pathway	hsa05220	Chronic myeloid leukemia	-10.6206	-9.57865	9/82	25,207,595,598,1019,4193,5290,5594,5781	ABL1,AKT1,CCND1,BCL2L1,CDK4,MDM2,PIK3CA,MAPK1,PTPN11
3_Member	KEGG Pathway	ko05221	Acute myeloid leukemia	-10.5075	-9.47749	8/55	207,595,2322,2475,3815,5290,5594,6774	AKT1,CCND1,FLT3,MTOR,KIT,PIK3CA,MAPK1,STAT3
3_Member	KEGG Pathway	ko05223	Non-small cell lung cancer	-10.3145	-9.29026	8/58	207,238,595,1019,1956,5290,5594,6774	AKT1,ALK,CCND1,CDK4,EGFR,PIK3CA,MAPK1,STAT3
3_Member	KEGG Pathway	ko05212	Pancreatic cancer	-9.95908	-8.9519	8/64	207,595,598,1019,1956,5290,5594,6774	AKT1,CCND1,BCL2L1,CDK4,EGFR,PIK3CA,MAPK1,STAT3
3_Member	KEGG Pathway	hsa05223	Non-small cell lung cancer	-9.63817	-8.64199	8/70	207,238,595,1019,1956,5290,5594,6774	AKT1,ALK,CCND1,CDK4,EGFR,PIK3CA,MAPK1,STAT3
3_Member	KEGG Pathway	hsa04072	Phospholipase D signaling pathway	-9.21905	-8.26917	10/163	185,207,1956,2147,2475,3643,3815,5290,5594,5781	AGTR1,AKT1,EGFR,F2,MTOR,INSR,KIT,PIK3CA,MAPK1,PTPN11
3_Member	KEGG Pathway	ko04152	AMPK signaling pathway	-9.11931	-8.18852	9/120	207,595,890,1080,2475,3480,3643,5290,5468	AKT1,CCND1,CCNA2,CFTR,MTOR,IGF1R,INSR,PIK3CA,PPARG
3_Member	KEGG Pathway	hsa05160	Hepatitis C	-9.06572	-8.14417	10/169	207,595,836,841,1019,1956,5290,5594,6774,7124	AKT1,CCND1,CASP3,CASP8,CDK4,EGFR,PIK3CA,MAPK1,STAT3,TNF
3_Member	KEGG Pathway	ko04012	ErbB signaling pathway	-8.90986	-8.00622	8/86	25,207,1956,2475,3725,5290,5594,6714	ABL1,AKT1,EGFR,MTOR,JUN,PIK3CA,MAPK1,SRC
3_Member	KEGG Pathway	hsa04152	AMPK signaling pathway	-8.83922	-7.93995	9/129	207,595,890,1080,2475,3480,3643,5290,5468	AKT1,CCND1,CCNA2,CFTR,MTOR,IGF1R,INSR,PIK3CA,PPARG
3_Member	KEGG Pathway	hsa04012	ErbB signaling pathway	-8.59881	-7.72892	8/94	25,207,1956,2475,3725,5290,5594,6714	ABL1,AKT1,EGFR,MTOR,JUN,PIK3CA,MAPK1,SRC
3_Member	KEGG Pathway	hsa05210	Colorectal cancer	-8.59881	-7.72892	8/94	207,595,836,1956,2475,3725,5290,5594	AKT1,CCND1,CASP3,EGFR,MTOR,JUN,PIK3CA,MAPK1
3_Member	KEGG Pathway	ko04072	Phospholipase D signaling pathway	-8.36351	-7.49766	9/146	185,207,1956,2475,3643,3815,5290,5594,5781	AGTR1,AKT1,EGFR,MTOR,INSR,KIT,PIK3CA,MAPK1,PTPN11
3_Member	KEGG Pathway	ko04722	Neurotrophin signaling pathway	-7.78444	-6.96796	8/119	25,207,3725,4914,5290,5594,5663,5781	ABL1,AKT1,JUN,NTRK1,PIK3CA,MAPK1,PSEN1,PTPN11
3_Member	KEGG Pathway	hsa04722	Neurotrophin signaling pathway	-7.64385	-6.83449	8/124	25,207,3725,4914,5290,5594,5663,5781	ABL1,AKT1,JUN,NTRK1,PIK3CA,MAPK1,PSEN1,PTPN11
3_Member	KEGG Pathway	ko04140	Autophagy - animal	-7.53572	-6.73575	8/128	207,598,1508,2475,3091,3480,5290,5594	AKT1,BCL2L1,CTSB,MTOR,HIF1A,IGF1R,PIK3CA,MAPK1
3_Member	KEGG Pathway	hsa04140	Regulation of autophagy	-7.43118	-6.63911	8/132	207,598,1508,2475,3091,3480,5290,5594	AKT1,BCL2L1,CTSB,MTOR,HIF1A,IGF1R,PIK3CA,MAPK1
3_Member	KEGG Pathway	ko04550	Signaling pathways regulating pluripotency of stem cells	-7.25622	-6.47752	8/139	207,2260,3480,3717,5290,5594,6774,89780	AKT1,FGFR1,IGF1R,JAK2,PIK3CA,MAPK1,STAT3,WNT3A
3_Member	KEGG Pathway	hsa04923	Regulation of lipolysis in adipocytes	-7.08494	-6.32239	6/58	154,207,3643,5290,5742,5743	ADRB2,AKT1,INSR,PIK3CA,PTGS1,PTGS2
3_Member	KEGG Pathway	ko04370	VEGF signaling pathway	-7.03968	-6.28342	6/59	207,3791,5290,5594,5743,6714	AKT1,KDR,PIK3CA,MAPK1,PTGS2,SRC
3_Member	KEGG Pathway	ko05231	Choline metabolism in cancer	-7.02456	-6.27519	7/99	207,1956,2475,3091,3725,5290,5594	AKT1,EGFR,MTOR,HIF1A,JUN,PIK3CA,MAPK1
3_Member	KEGG Pathway	ko05210	Colorectal cancer	-6.99524	-6.2513	6/60	207,595,836,3725,5290,5594	AKT1,CCND1,CASP3,JUN,PIK3CA,MAPK1
3_Member	KEGG Pathway	ko04150	mTOR signaling pathway	-6.97741	-6.2365	8/151	207,2475,3480,3643,5290,5594,7124,89780	AKT1,MTOR,IGF1R,INSR,PIK3CA,MAPK1,TNF,WNT3A
3_Member	KEGG Pathway	hsa04550	Signaling pathways regulating pluripotency of stem cells	-6.93329	-6.19538	8/153	207,2260,3480,3717,5290,5594,6774,89780	AKT1,FGFR1,IGF1R,JAK2,PIK3CA,MAPK1,STAT3,WNT3A
3_Member	KEGG Pathway	ko04660	T cell receptor signaling pathway	-6.90573	-6.17081	7/103	207,1019,3558,3725,5290,5594,7124	AKT1,CDK4,IL2,JUN,PIK3CA,MAPK1,TNF
3_Member	KEGG Pathway	hsa04150	mTOR signaling pathway	-6.82567	-6.09371	8/158	207,2475,3480,3643,5290,5594,7124,89780	AKT1,MTOR,IGF1R,INSR,PIK3CA,MAPK1,TNF,WNT3A
3_Member	KEGG Pathway	hsa05231	Choline metabolism in cancer	-6.79178	-6.06694	7/107	207,1956,2475,3091,3725,5290,5594	AKT1,EGFR,MTOR,HIF1A,JUN,PIK3CA,MAPK1
3_Member	KEGG Pathway	hsa04370	VEGF signaling pathway	-6.78437	-6.06694	6/65	207,3791,5290,5594,5743,6714	AKT1,KDR,PIK3CA,MAPK1,PTGS2,SRC
3_Member	KEGG Pathway	hsa04660	T cell receptor signaling pathway	-6.62919	-5.92304	7/113	207,1019,3558,3725,5290,5594,7124	AKT1,CDK4,IL2,JUN,PIK3CA,MAPK1,TNF
3_Member	KEGG Pathway	ko04380	Osteoclast differentiation	-6.21482	-5.52506	7/130	207,3690,3725,5290,5468,5594,7124	AKT1,ITGB3,JUN,PIK3CA,PPARG,MAPK1,TNF
3_Member	KEGG Pathway	ko04930	Type II diabetes mellitus	-6.09253	-5.4081	5/46	2475,3643,5290,5594,7124	MTOR,INSR,PIK3CA,MAPK1,TNF
3_Member	KEGG Pathway	hsa04380	Osteoclast differentiation	-6.03971	-5.35792	7/138	207,3690,3725,5290,5468,5594,7124	AKT1,ITGB3,JUN,PIK3CA,PPARG,MAPK1,TNF
3_Member	KEGG Pathway	ko05213	Endometrial cancer	-5.90857	-5.23461	5/50	207,595,1956,5290,5594	AKT1,CCND1,EGFR,PIK3CA,MAPK1
3_Member	KEGG Pathway	hsa04930	Type II diabetes mellitus	-5.58391	-4.92519	5/58	2475,3643,5290,5594,7124	MTOR,INSR,PIK3CA,MAPK1,TNF
3_Member	KEGG Pathway	hsa04211	Longevity regulating pathway	-5.4528	-4.79656	6/109	207,2475,3480,3643,5290,5468	AKT1,MTOR,IGF1R,INSR,PIK3CA,PPARG
3_Member	KEGG Pathway	hsa04213	Longevity regulating pathway - multiple species	-5.43917	-4.78787	5/62	207,2475,3480,3643,5290	AKT1,MTOR,IGF1R,INSR,PIK3CA
3_Member	KEGG Pathway	ko04213	Longevity regulating pathway - multiple species	-5.43917	-4.78787	5/62	207,2475,3480,3643,5290	AKT1,MTOR,IGF1R,INSR,PIK3CA
3_Member	KEGG Pathway	hsa05213	Endometrial cancer	-5.27172	-4.6253	5/67	207,595,1956,5290,5594	AKT1,CCND1,EGFR,PIK3CA,MAPK1
3_Member	KEGG Pathway	ko04062	Chemokine signaling pathway	-5.24044	-4.59644	7/182	207,1234,3717,5290,5594,6714,6774	AKT1,CCR5,JAK2,PIK3CA,MAPK1,SRC,STAT3
3_Member	KEGG Pathway	ko05160	Hepatitis C	-4.99227	-4.36017	6/131	207,1956,5290,5594,6774,7124	AKT1,EGFR,PIK3CA,MAPK1,STAT3,TNF
3_Member	KEGG Pathway	hsa04062	Chemokine signaling pathway	-4.94498	-4.31522	7/202	207,1234,3717,5290,5594,6714,6774	AKT1,CCR5,JAK2,PIK3CA,MAPK1,SRC,STAT3
3_Member	KEGG Pathway	ko04664	Fc epsilon RI signaling pathway	-3.90254	-3.33973	4/68	207,5290,5594,7124	AKT1,PIK3CA,MAPK1,TNF
3_Member	KEGG Pathway	ko04662	B cell receptor signaling pathway	-3.82961	-3.27864	4/71	207,3725,5290,5594	AKT1,JUN,PIK3CA,MAPK1
3_Member	KEGG Pathway	ko04910	Insulin signaling pathway	-3.75958	-3.21441	5/138	207,2475,3643,5290,5594	AKT1,MTOR,INSR,PIK3CA,MAPK1
3_Member	KEGG Pathway	hsa04664	Fc epsilon RI signaling pathway	-3.65026	-3.11835	4/79	207,5290,5594,7124	AKT1,PIK3CA,MAPK1,TNF
3_Member	KEGG Pathway	hsa04662	B cell receptor signaling pathway	-3.60848	-3.08212	4/81	207,3725,5290,5594	AKT1,JUN,PIK3CA,MAPK1
3_Member	KEGG Pathway	hsa04910	Insulin signaling pathway	-3.52561	-3.00835	5/155	207,2475,3643,5290,5594	AKT1,MTOR,INSR,PIK3CA,MAPK1
3_Member	KEGG Pathway	ko04960	Aldosterone-regulated sodium reabsorption	-3.44398	-2.9321	3/37	3643,5290,5594	INSR,PIK3CA,MAPK1
3_Member	KEGG Pathway	hsa04960	Aldosterone-regulated sodium reabsorption	-3.37587	-2.86753	3/39	3643,5290,5594	INSR,PIK3CA,MAPK1
3_Member	KEGG Pathway	hsa04725	Cholinergic synapse	-3.03214	-2.54448	4/115	207,3717,5290,5594	AKT1,JAK2,PIK3CA,MAPK1
3_Member	KEGG Pathway	ko04071	Sphingolipid signaling pathway	-2.99053	-2.50623	4/118	207,5290,5594,7124	AKT1,PIK3CA,MAPK1,TNF
3_Member	KEGG Pathway	hsa04071	Sphingolipid signaling pathway	-2.87241	-2.38977	4/127	207,5290,5594,7124	AKT1,PIK3CA,MAPK1,TNF
3_Member	KEGG Pathway	ko04666	Fc gamma R-mediated phagocytosis	-2.31333	-1.86122	3/91	207,5290,5594	AKT1,PIK3CA,MAPK1
3_Member	KEGG Pathway	hsa04666	Fc gamma R-mediated phagocytosis	-2.13	-1.68709	3/106	207,5290,5594	AKT1,PIK3CA,MAPK1
4_Summary	KEGG Pathway	ko04933	AGE-RAGE signaling pathway in diabetic complications	-17.882	-16.1289	14/99	185,207,595,836,1019,3569,3717,3725,4313,5290,5594,6401,6774,7124,841,890,1387,4318,6714,598,3558,6869,54106,983,1234,4193,6513,7015,11200,89780,1956,2475,5781	AGTR1,AKT1,CCND1,CASP3,CDK4,IL6,JAK2,JUN,MMP2,PIK3CA,MAPK1,SELE,STAT3,TNF,CASP8,CCNA2,CREBBP,MMP9,SRC,BCL2L1,IL2,TACR1,TLR9,CDK1,CCR5,MDM2,SLC2A1,TERT,CHEK2,WNT3A,EGFR,MTOR,PTPN11
4_Member	KEGG Pathway	ko04933	AGE-RAGE signaling pathway in diabetic complications	-17.882	-16.1289	14/99	185,207,595,836,1019,3569,3717,3725,4313,5290,5594,6401,6774,7124	AGTR1,AKT1,CCND1,CASP3,CDK4,IL6,JAK2,JUN,MMP2,PIK3CA,MAPK1,SELE,STAT3,TNF
4_Member	KEGG Pathway	hsa04933	AGE-RAGE signaling pathway in diabetic complications	-17.3874	-15.7892	14/107	185,207,595,836,1019,3569,3717,3725,4313,5290,5594,6401,6774,7124	AGTR1,AKT1,CCND1,CASP3,CDK4,IL6,JAK2,JUN,MMP2,PIK3CA,MAPK1,SELE,STAT3,TNF
4_Member	KEGG Pathway	hsa05161	Hepatitis B	-17.191	-15.6341	16/177	207,595,836,841,890,1019,1387,3569,3717,3725,4318,5290,5594,6714,6774,7124	AKT1,CCND1,CASP3,CASP8,CCNA2,CDK4,CREBBP,IL6,JAK2,JUN,MMP9,PIK3CA,MAPK1,SRC,STAT3,TNF
4_Member	KEGG Pathway	hsa05162	Measles	-14.9572	-13.5051	14/158	207,595,598,836,841,1019,3558,3569,3717,3725,5290,6774,6869,54106	AKT1,CCND1,BCL2L1,CASP3,CASP8,CDK4,IL2,IL6,JAK2,JUN,PIK3CA,STAT3,TACR1,TLR9
4_Member	KEGG Pathway	ko05203	Viral carcinogenesis	-13.4946	-12.0937	14/201	595,836,841,890,983,1019,1234,1387,3725,4193,5290,5594,6714,6774	CCND1,CASP3,CASP8,CCNA2,CDK1,CDK4,CCR5,CREBBP,JUN,MDM2,PIK3CA,MAPK1,SRC,STAT3
4_Member	KEGG Pathway	hsa05203	Viral carcinogenesis	-13.203	-11.86	14/211	595,836,841,890,983,1019,1234,1387,3725,4193,5290,5594,6714,6774	CCND1,CASP3,CASP8,CCNA2,CDK1,CDK4,CCR5,CREBBP,JUN,MDM2,PIK3CA,MAPK1,SRC,STAT3
4_Member	KEGG Pathway	hsa05166	HTLV-I infection	-12.0533	-10.8944	14/256	207,595,598,1019,1387,3558,3569,3725,5290,6513,7015,7124,11200,89780	AKT1,CCND1,BCL2L1,CDK4,CREBBP,IL2,IL6,JUN,PIK3CA,SLC2A1,TERT,TNF,CHEK2,WNT3A
4_Member	KEGG Pathway	ko05166	HTLV-I infection	-12.0533	-10.8944	14/256	207,595,598,1019,1387,3558,3569,3725,5290,6513,7015,7124,11200,89780	AKT1,CCND1,BCL2L1,CDK4,CREBBP,IL2,IL6,JUN,PIK3CA,SLC2A1,TERT,TNF,CHEK2,WNT3A
4_Member	KEGG Pathway	hsa04630	Jak-STAT signaling pathway	-11.6616	-10.5105	12/171	207,595,598,1387,1956,2475,3558,3569,3717,5290,5781,6774	AKT1,CCND1,BCL2L1,CREBBP,EGFR,MTOR,IL2,IL6,JAK2,PIK3CA,PTPN11,STAT3
4_Member	KEGG Pathway	hsa05169	Epstein-Barr virus infection	-11.1438	-10.0507	14/299	207,595,836,841,890,983,1019,1387,3569,3725,4193,5290,6774,7124	AKT1,CCND1,CASP3,CASP8,CCNA2,CDK1,CDK4,CREBBP,IL6,JUN,MDM2,PIK3CA,STAT3,TNF
4_Member	KEGG Pathway	ko04630	Jak-STAT signaling pathway	-10.749	-9.69478	11/156	207,595,598,1387,2475,3558,3569,3717,5290,5781,6774	AKT1,CCND1,BCL2L1,CREBBP,MTOR,IL2,IL6,JAK2,PIK3CA,PTPN11,STAT3
4_Member	KEGG Pathway	ko05162	Measles	-10.0579	-9.03945	10/134	207,595,1019,3558,3569,3717,5290,6774,6869,54106	AKT1,CCND1,CDK4,IL2,IL6,JAK2,PIK3CA,STAT3,TACR1,TLR9
4_Member	KEGG Pathway	ko05169	Epstein-Barr virus infection	-6.03004	-5.35087	8/201	207,890,983,1387,3725,4193,5290,6774	AKT1,CCNA2,CDK1,CREBBP,JUN,MDM2,PIK3CA,STAT3
5_Summary	KEGG Pathway	ko04668	TNF signaling pathway	-15.6816	-14.1803	13/108	207,836,841,3569,3725,4314,4318,4323,5290,5594,5743,6401,7124,3320,4312,1636,3558,4843,54106,598,1234,3688,3717,6774,1387,6714,7421,142,1508,4914,834,3643,5742,5340,983,5781,4193,7415,1956,2260,4137,2891,5663	AKT1,CASP3,CASP8,IL6,JUN,MMP3,MMP9,MMP14,PIK3CA,MAPK1,PTGS2,SELE,TNF,HSP90AA1,MMP1,ACE,IL2,NOS2,TLR9,BCL2L1,CCR5,ITGB1,JAK2,STAT3,CREBBP,SRC,VDR,PARP1,CTSB,NTRK1,CASP1,INSR,PTGS1,PLG,CDK1,PTPN11,MDM2,VCP,EGFR,FGFR1,MAPT,GRIA2,PSEN1
5_Member	KEGG Pathway	ko04668	TNF signaling pathway	-15.6816	-14.1803	13/108	207,836,841,3569,3725,4314,4318,4323,5290,5594,5743,6401,7124	AKT1,CASP3,CASP8,IL6,JUN,MMP3,MMP9,MMP14,PIK3CA,MAPK1,PTGS2,SELE,TNF
5_Member	KEGG Pathway	hsa04668	TNF signaling pathway	-15.3157	-13.8314	13/115	207,836,841,3569,3725,4314,4318,4323,5290,5594,5743,6401,7124	AKT1,CASP3,CASP8,IL6,JUN,MMP3,MMP9,MMP14,PIK3CA,MAPK1,PTGS2,SELE,TNF
5_Member	KEGG Pathway	ko04657	IL-17 signaling pathway	-13.2456	-11.8904	11/93	836,841,3320,3569,3725,4312,4314,4318,5594,5743,7124	CASP3,CASP8,HSP90AA1,IL6,JUN,MMP1,MMP3,MMP9,MAPK1,PTGS2,TNF
5_Member	KEGG Pathway	hsa04657	IL-17 signaling pathway	-13.1408	-11.8213	11/95	836,841,3320,3569,3725,4312,4314,4318,5594,5743,7124	CASP3,CASP8,HSP90AA1,IL6,JUN,MMP1,MMP3,MMP9,MAPK1,PTGS2,TNF
5_Member	KEGG Pathway	ko05142	Chagas disease (American trypanosomiasis)	-12.792	-11.5262	11/102	207,841,1636,3558,3569,3725,4843,5290,5594,7124,54106	AKT1,CASP8,ACE,IL2,IL6,JUN,NOS2,PIK3CA,MAPK1,TNF,TLR9
5_Member	KEGG Pathway	hsa05142	Chagas disease (American trypanosomiasis)	-12.5584	-11.3312	11/107	207,841,1636,3558,3569,3725,4843,5290,5594,7124,54106	AKT1,CASP8,ACE,IL2,IL6,JUN,NOS2,PIK3CA,MAPK1,TNF,TLR9
5_Member	KEGG Pathway	ko05145	Toxoplasmosis	-12.2931	-11.0928	11/113	207,598,836,841,1234,3688,3717,4843,5594,6774,7124	AKT1,BCL2L1,CASP3,CASP8,CCR5,ITGB1,JAK2,NOS2,MAPK1,STAT3,TNF
5_Member	KEGG Pathway	hsa05145	Toxoplasmosis	-12.1662	-10.9829	11/116	207,598,836,841,1234,3688,3717,4843,5594,6774,7124	AKT1,BCL2L1,CASP3,CASP8,CCR5,ITGB1,JAK2,NOS2,MAPK1,STAT3,TNF
5_Member	KEGG Pathway	ko05152	Tuberculosis	-11.4262	-10.2978	12/179	207,836,841,1387,3569,3717,4843,5594,6714,7124,7421,54106	AKT1,CASP3,CASP8,CREBBP,IL6,JAK2,NOS2,MAPK1,SRC,TNF,VDR,TLR9
5_Member	KEGG Pathway	ko04210	Apoptosis	-11.3314	-10.2175	11/138	142,207,598,836,841,1508,3725,4914,5290,5594,7124	PARP1,AKT1,BCL2L1,CASP3,CASP8,CTSB,JUN,NTRK1,PIK3CA,MAPK1,TNF
5_Member	KEGG Pathway	hsa05152	Tuberculosis	-11.067	-9.98061	12/192	207,836,841,1387,3569,3717,4843,5594,6714,7124,7421,54106	AKT1,CASP3,CASP8,CREBBP,IL6,JAK2,NOS2,MAPK1,SRC,TNF,VDR,TLR9
5_Member	KEGG Pathway	hsa04210	Apoptosis	-10.9032	-9.82996	11/151	142,207,598,836,841,1508,3725,4914,5290,5594,7124	PARP1,AKT1,BCL2L1,CASP3,CASP8,CTSB,JUN,NTRK1,PIK3CA,MAPK1,TNF
5_Member	KEGG Pathway	ko05133	Pertussis	-9.34576	-8.38601	8/76	834,836,3569,3688,3725,4843,5594,7124	CASP1,CASP3,IL6,ITGB1,JUN,NOS2,MAPK1,TNF
5_Member	KEGG Pathway	hsa05133	Pertussis	-9.12054	-8.18852	8/81	834,836,3569,3688,3725,4843,5594,7124	CASP1,CASP3,IL6,ITGB1,JUN,NOS2,MAPK1,TNF
5_Member	KEGG Pathway	hsa04932	Non-alcoholic fatty liver disease (NAFLD)	-9.06572	-8.14417	10/169	207,836,841,3569,3643,3725,5290,5742,5743,7124	AKT1,CASP3,CASP8,IL6,INSR,JUN,PIK3CA,PTGS1,PTGS2,TNF
5_Member	KEGG Pathway	ko05164	Influenza A	-8.96674	-8.05869	10/173	207,834,1387,3569,3717,3725,5290,5340,5594,7124	AKT1,CASP1,CREBBP,IL6,JAK2,JUN,PIK3CA,PLG,MAPK1,TNF
5_Member	KEGG Pathway	hsa05164	Influenza A	-8.75282	-7.86409	10/182	207,834,1387,3569,3717,3725,5290,5340,5594,7124	AKT1,CASP1,CREBBP,IL6,JAK2,JUN,PIK3CA,PLG,MAPK1,TNF
5_Member	KEGG Pathway	hsa05168	Herpes simplex infection	-8.68406	-7.80598	10/185	836,841,983,1387,3569,3717,3725,5781,7124,54106	CASP3,CASP8,CDK1,CREBBP,IL6,JAK2,JUN,PTPN11,TNF,TLR9
5_Member	KEGG Pathway	ko05168	Herpes simplex infection	-8.68406	-7.80598	10/185	836,841,983,1387,3569,3717,3725,5781,7124,54106	CASP3,CASP8,CDK1,CREBBP,IL6,JAK2,JUN,PTPN11,TNF,TLR9
5_Member	KEGG Pathway	ko04620	Toll-like receptor signaling pathway	-8.24787	-7.38602	8/104	207,841,3569,3725,5290,5594,7124,54106	AKT1,CASP8,IL6,JUN,PIK3CA,MAPK1,TNF,TLR9
5_Member	KEGG Pathway	hsa04620	Toll-like receptor signaling pathway	-8.02321	-7.18463	8/111	207,841,3569,3725,5290,5594,7124,54106	AKT1,CASP8,IL6,JUN,PIK3CA,MAPK1,TNF,TLR9
5_Member	KEGG Pathway	hsa01524	Platinum drug resistance	-7.95072	-7.12333	7/73	207,598,836,841,4193,5290,5594	AKT1,BCL2L1,CASP3,CASP8,MDM2,PIK3CA,MAPK1
5_Member	KEGG Pathway	ko01524	Platinum drug resistance	-7.95072	-7.12333	7/73	207,598,836,841,4193,5290,5594	AKT1,BCL2L1,CASP3,CASP8,MDM2,PIK3CA,MAPK1
5_Member	KEGG Pathway	ko04621	NOD-like receptor signaling pathway	-7.78527	-6.96796	9/170	598,834,841,1508,3320,3569,3725,5594,7124	BCL2L1,CASP1,CASP8,CTSB,HSP90AA1,IL6,JUN,MAPK1,TNF
5_Member	KEGG Pathway	hsa04621	NOD-like receptor signaling pathway	-7.44706	-6.65159	9/186	598,834,841,1508,3320,3569,3725,5594,7124	BCL2L1,CASP1,CASP8,CTSB,HSP90AA1,IL6,JUN,MAPK1,TNF
5_Member	KEGG Pathway	ko05134	Legionellosis	-7.22593	-6.45377	6/55	834,836,841,3569,7124,7415	CASP1,CASP3,CASP8,IL6,TNF,VCP
5_Member	KEGG Pathway	hsa05134	Legionellosis	-7.03968	-6.28342	6/59	834,836,841,3569,7124,7415	CASP1,CASP3,CASP8,IL6,TNF,VCP
5_Member	KEGG Pathway	ko04932	Non-alcoholic fatty liver disease (NAFLD)	-7.02217	-6.27519	8/149	207,836,841,3569,3643,3725,5290,7124	AKT1,CASP3,CASP8,IL6,INSR,JUN,PIK3CA,TNF
5_Member	KEGG Pathway	ko04010	MAPK signaling pathway	-6.2833	-5.59085	9/255	207,836,1956,2260,3725,4137,4914,5594,7124	AKT1,CASP3,EGFR,FGFR1,JUN,MAPT,NTRK1,MAPK1,TNF
5_Member	KEGG Pathway	ko05014	Amyotrophic lateral sclerosis (ALS)	-5.86505	-5.19623	5/51	598,834,836,2891,7124	BCL2L1,CASP1,CASP3,GRIA2,TNF
5_Member	KEGG Pathway	hsa05014	Amyotrophic lateral sclerosis (ALS)	-5.62178	-4.96055	5/57	598,834,836,2891,7124	BCL2L1,CASP1,CASP3,GRIA2,TNF
5_Member	KEGG Pathway	ko05132	Salmonella infection	-4.73918	-4.11406	5/86	834,3569,3725,4843,5594	CASP1,IL6,JUN,NOS2,MAPK1
5_Member	KEGG Pathway	hsa05132	Salmonella infection	-4.5297	-3.92046	5/95	834,3569,3725,4843,5594	CASP1,IL6,JUN,NOS2,MAPK1
5_Member	KEGG Pathway	ko05146	Amoebiasis	-4.50775	-3.90074	5/96	836,3569,4843,5290,7124	CASP3,IL6,NOS2,PIK3CA,TNF
5_Member	KEGG Pathway	hsa05010	Alzheimer's disease	-4.33848	-3.75096	6/171	836,841,4137,5594,5663,7124	CASP3,CASP8,MAPT,MAPK1,PSEN1,TNF
5_Member	KEGG Pathway	ko05010	Alzheimer's disease	-4.33848	-3.75096	6/171	836,841,4137,5594,5663,7124	CASP3,CASP8,MAPT,MAPK1,PSEN1,TNF
5_Member	KEGG Pathway	hsa05146	Amoebiasis	-4.28156	-3.70035	5/107	836,3569,4843,5290,7124	CASP3,IL6,NOS2,PIK3CA,TNF
5_Member	KEGG Pathway	ko04650	Natural killer cell mediated cytotoxicity	-3.8345	-3.27962	5/133	836,5290,5594,5781,7124	CASP3,PIK3CA,MAPK1,PTPN11,TNF
5_Member	KEGG Pathway	hsa04650	Natural killer cell mediated cytotoxicity	-3.61833	-3.09012	5/148	836,5290,5594,5781,7124	CASP3,PIK3CA,MAPK1,PTPN11,TNF
6_Summary	KEGG Pathway	ko05219	Bladder cancer	-13.4878	-12.0937	9/41	595,1019,1956,4193,4312,4313,4318,5594,6714,1387,2260,3480,3643,4233,836,3725,5781,4323,983,1813,5743	CCND1,CDK4,EGFR,MDM2,MMP1,MMP2,MMP9,MAPK1,SRC,CREBBP,FGFR1,IGF1R,INSR,MET,CASP3,JUN,PTPN11,MMP14,CDK1,DRD2,PTGS2
6_Member	KEGG Pathway	ko05219	Bladder cancer	-13.4878	-12.0937	9/41	595,1019,1956,4193,4312,4313,4318,5594,6714	CCND1,CDK4,EGFR,MDM2,MMP1,MMP2,MMP9,MAPK1,SRC
6_Member	KEGG Pathway	hsa05219	Bladder cancer	-13.1858	-11.8547	9/44	595,1019,1956,4193,4312,4313,4318,5594,6714	CCND1,CDK4,EGFR,MDM2,MMP1,MMP2,MMP9,MAPK1,SRC
6_Member	KEGG Pathway	ko04520	Adherens junction	-9.53778	-8.55759	8/72	1387,1956,2260,3480,3643,4233,5594,6714	CREBBP,EGFR,FGFR1,IGF1R,INSR,MET,MAPK1,SRC
6_Member	KEGG Pathway	hsa04520	Adherens junction	-9.12054	-8.18852	8/81	1387,1956,2260,3480,3643,4233,5594,6714	CREBBP,EGFR,FGFR1,IGF1R,INSR,MET,MAPK1,SRC
6_Member	KEGG Pathway	ko05120	Epithelial cell signaling in Helicobacter pylori infection	-6.66607	-5.95431	6/68	836,1956,3725,4233,5781,6714	CASP3,EGFR,JUN,MET,PTPN11,SRC
6_Member	KEGG Pathway	hsa05120	Epithelial cell signaling in Helicobacter pylori infection	-6.55324	-5.84987	6/71	836,1956,3725,4233,5781,6714	CASP3,EGFR,JUN,MET,PTPN11,SRC
6_Member	KEGG Pathway	ko04912	GnRH signaling pathway	-5.88374	-5.21236	6/92	1956,3725,4313,4323,5594,6714	EGFR,JUN,MMP2,MMP14,MAPK1,SRC
6_Member	KEGG Pathway	hsa04912	GnRH signaling pathway	-5.69666	-5.03038	6/99	1956,3725,4313,4323,5594,6714	EGFR,JUN,MMP2,MMP14,MAPK1,SRC
6_Member	KEGG Pathway	ko04540	Gap junction	-4.69065	-4.07013	5/88	983,1813,1956,5594,6714	CDK1,DRD2,EGFR,MAPK1,SRC
6_Member	KEGG Pathway	hsa04540	Gap junction	-4.64329	-4.02957	5/90	983,1813,1956,5594,6714	CDK1,DRD2,EGFR,MAPK1,SRC
6_Member	KEGG Pathway	ko04921	Oxytocin signaling pathway	-4.62535	-4.01388	6/152	595,1956,3725,5594,5743,6714	CCND1,EGFR,JUN,MAPK1,PTGS2,SRC
6_Member	KEGG Pathway	hsa04921	Oxytocin signaling pathway	-4.48481	-3.88	6/161	595,1956,3725,5594,5743,6714	CCND1,EGFR,JUN,MAPK1,PTGS2,SRC
7_Summary	KEGG Pathway	ko05202	Transcriptional misregulation in cancer	-12.7601	-11.5043	13/180	598,1991,2321,2322,3480,3569,4193,4233,4314,4318,4353,4914,5468	BCL2L1,ELANE,FLT1,FLT3,IGF1R,IL6,MDM2,MET,MMP3,MMP9,MPO,NTRK1,PPARG
7_Member	KEGG Pathway	ko05202	Transcriptional misregulation in cancer	-12.7601	-11.5043	13/180	598,1991,2321,2322,3480,3569,4193,4233,4314,4318,4353,4914,5468	BCL2L1,ELANE,FLT1,FLT3,IGF1R,IL6,MDM2,MET,MMP3,MMP9,MPO,NTRK1,PPARG
7_Member	KEGG Pathway	hsa05202	Transcriptional misregulation in cancer	-12.0625	-10.8944	13/204	598,1991,2321,2322,3480,3569,4193,4233,4314,4318,4353,4914,5468	BCL2L1,ELANE,FLT1,FLT3,IGF1R,IL6,MDM2,MET,MMP3,MMP9,MPO,NTRK1,PPARG
8_Summary	KEGG Pathway	ko05418	Fluid shear stress and atherosclerosis	-12.6271	-11.381	12/142	207,3320,3674,3690,3725,3791,4313,4318,5290,6401,6714,7124	AKT1,HSP90AA1,ITGA2B,ITGB3,JUN,KDR,MMP2,MMP9,PIK3CA,SELE,SRC,TNF
8_Member	KEGG Pathway	ko05418	Fluid shear stress and atherosclerosis	-12.6271	-11.381	12/142	207,3320,3674,3690,3725,3791,4313,4318,5290,6401,6714,7124	AKT1,HSP90AA1,ITGA2B,ITGB3,JUN,KDR,MMP2,MMP9,PIK3CA,SELE,SRC,TNF
8_Member	KEGG Pathway	hsa05418	Fluid shear stress and atherosclerosis	-12.4108	-11.2018	12/148	207,3320,3674,3690,3725,3791,4313,4318,5290,6401,6714,7124	AKT1,HSP90AA1,ITGA2B,ITGB3,JUN,KDR,MMP2,MMP9,PIK3CA,SELE,SRC,TNF
9_Summary	KEGG Pathway	hsa05222	Small cell lung cancer	-11.3801	-10.2589	10/99	207,595,598,836,1019,3674,3688,4843,5290,5743	AKT1,CCND1,BCL2L1,CASP3,CDK4,ITGA2B,ITGB1,NOS2,PIK3CA,PTGS2
9_Member	KEGG Pathway	hsa05222	Small cell lung cancer	-11.3801	-10.2589	10/99	207,595,598,836,1019,3674,3688,4843,5290,5743	AKT1,CCND1,BCL2L1,CASP3,CDK4,ITGA2B,ITGB1,NOS2,PIK3CA,PTGS2
9_Member	KEGG Pathway	ko05222	Small cell lung cancer	-10.5242	-9.48827	9/84	207,595,598,1019,3674,3688,4843,5290,5743	AKT1,CCND1,BCL2L1,CDK4,ITGA2B,ITGB1,NOS2,PIK3CA,PTGS2
10_Summary	KEGG Pathway	ko04659	Th17 cell differentiation	-11.0376	-9.95789	10/107	2475,3091,3320,3558,3569,3717,3725,5594,6097,6774,3676,3688,4843,5743,7124	MTOR,HIF1A,HSP90AA1,IL2,IL6,JAK2,JUN,MAPK1,RORC,STAT3,ITGA4,ITGB1,NOS2,PTGS2,TNF
10_Member	KEGG Pathway	ko04659	Th17 cell differentiation	-11.0376	-9.95789	10/107	2475,3091,3320,3558,3569,3717,3725,5594,6097,6774	MTOR,HIF1A,HSP90AA1,IL2,IL6,JAK2,JUN,MAPK1,RORC,STAT3
10_Member	KEGG Pathway	hsa04659	Th17 cell differentiation	-10.8374	-9.77059	10/112	2475,3091,3320,3558,3569,3717,3725,5594,6097,6774	MTOR,HIF1A,HSP90AA1,IL2,IL6,JAK2,JUN,MAPK1,RORC,STAT3
10_Member	KEGG Pathway	hsa05140	Leishmania infection	-9.48871	-8.51886	8/73	3676,3688,3717,3725,4843,5594,5743,7124	ITGA4,ITGB1,JAK2,JUN,NOS2,MAPK1,PTGS2,TNF
10_Member	KEGG Pathway	ko05140	Leishmaniasis	-9.48871	-8.51886	8/73	3676,3688,3717,3725,4843,5594,5743,7124	ITGA4,ITGB1,JAK2,JUN,NOS2,MAPK1,PTGS2,TNF
10_Member	KEGG Pathway	ko05321	Inflammatory bowel disease (IBD)	-6.78437	-6.06694	6/65	3558,3569,3725,6097,6774,7124	IL2,IL6,JUN,RORC,STAT3,TNF
10_Member	KEGG Pathway	hsa05321	Inflammatory bowel disease (IBD)	-6.70487	-5.99029	6/67	3558,3569,3725,6097,6774,7124	IL2,IL6,JUN,RORC,STAT3,TNF
10_Member	KEGG Pathway	ko04658	Th1 and Th2 cell differentiation	-3.39701	-2.8869	4/92	3558,3717,3725,5594	IL2,JAK2,JUN,MAPK1
10_Member	KEGG Pathway	hsa04658	Th1 and Th2 cell differentiation	-3.29293	-2.78986	4/98	3558,3717,3725,5594	IL2,JAK2,JUN,MAPK1
11_Summary	KEGG Pathway	ko04914	Progesterone-mediated oocyte maturation	-9.9936	-8.98082	9/96	207,890,983,3320,3480,5241,5290,5347,5594,367	AKT1,CCNA2,CDK1,HSP90AA1,IGF1R,PGR,PIK3CA,PLK1,MAPK1,AR
11_Member	KEGG Pathway	ko04914	Progesterone-mediated oocyte maturation	-9.9936	-8.98082	9/96	207,890,983,3320,3480,5241,5290,5347,5594	AKT1,CCNA2,CDK1,HSP90AA1,IGF1R,PGR,PIK3CA,PLK1,MAPK1
11_Member	KEGG Pathway	hsa04914	Progesterone-mediated oocyte maturation	-9.71619	-8.71454	9/103	207,890,983,3320,3480,5241,5290,5347,5594	AKT1,CCNA2,CDK1,HSP90AA1,IGF1R,PGR,PIK3CA,PLK1,MAPK1
11_Member	KEGG Pathway	ko04114	Oocyte meiosis	-5.12907	-4.48987	6/124	367,983,3480,5241,5347,5594	AR,CDK1,IGF1R,PGR,PLK1,MAPK1
11_Member	KEGG Pathway	hsa04114	Oocyte meiosis	-5.01132	-4.37687	6/130	367,983,3480,5241,5347,5594	AR,CDK1,IGF1R,PGR,PLK1,MAPK1
12_Summary	KEGG Pathway	ko04024	cAMP signaling pathway	-9.63274	-8.64195	11/198	154,207,1080,1387,1813,1909,2891,3350,3725,5290,5594,185,595,2475,4843,3643,6331	ADRB2,AKT1,CFTR,CREBBP,DRD2,EDNRA,GRIA2,HTR1A,JUN,PIK3CA,MAPK1,AGTR1,CCND1,MTOR,NOS2,INSR,SCN5A
12_Member	KEGG Pathway	ko04024	cAMP signaling pathway	-9.63274	-8.64195	11/198	154,207,1080,1387,1813,1909,2891,3350,3725,5290,5594	ADRB2,AKT1,CFTR,CREBBP,DRD2,EDNRA,GRIA2,HTR1A,JUN,PIK3CA,MAPK1
12_Member	KEGG Pathway	hsa04024	cAMP signaling pathway	-9.02313	-8.10613	11/226	154,207,1080,1387,1813,1909,2891,3350,3725,5290,5594	ADRB2,AKT1,CFTR,CREBBP,DRD2,EDNRA,GRIA2,HTR1A,JUN,PIK3CA,MAPK1
12_Member	KEGG Pathway	hsa04371	Apelin signaling pathway	-4.72423	-4.10142	6/146	185,207,595,2475,4843,5594	AGTR1,AKT1,CCND1,MTOR,NOS2,MAPK1
12_Member	KEGG Pathway	ko04022	cGMP-PKG signaling pathway	-4.45476	-3.85434	6/163	154,185,207,1909,3643,5594	ADRB2,AGTR1,AKT1,EDNRA,INSR,MAPK1
12_Member	KEGG Pathway	hsa04022	cGMP-PKG signaling pathway	-4.31036	-3.72705	6/173	154,185,207,1909,3643,5594	ADRB2,AGTR1,AKT1,EDNRA,INSR,MAPK1
12_Member	KEGG Pathway	ko04261	Adrenergic signaling in cardiomyocytes	-3.67352	-3.13974	5/144	154,185,207,5594,6331	ADRB2,AGTR1,AKT1,MAPK1,SCN5A
12_Member	KEGG Pathway	hsa04261	Adrenergic signaling in cardiomyocytes	-3.63197	-3.10191	5/147	154,185,207,5594,6331	ADRB2,AGTR1,AKT1,MAPK1,SCN5A
13_Summary	KEGG Pathway	hsa04931	insulin resistance	-9.35329	-8.38852	9/113	207,2475,3569,3643,5290,5781,6513,6774,7124,3717,1387	AKT1,MTOR,IL6,INSR,PIK3CA,PTPN11,SLC2A1,STAT3,TNF,JAK2,CREBBP
13_Member	KEGG Pathway	hsa04931	insulin resistance	-9.35329	-8.38852	9/113	207,2475,3569,3643,5290,5781,6513,6774,7124	AKT1,MTOR,IL6,INSR,PIK3CA,PTPN11,SLC2A1,STAT3,TNF
13_Member	KEGG Pathway	ko04920	Adipocytokine signaling pathway	-8.12442	-7.27437	7/69	207,2475,3717,5781,6513,6774,7124	AKT1,MTOR,JAK2,PTPN11,SLC2A1,STAT3,TNF
13_Member	KEGG Pathway	hsa04920	Adipocytokine signaling pathway	-7.99316	-7.15835	7/72	207,2475,3717,5781,6513,6774,7124	AKT1,MTOR,JAK2,PTPN11,SLC2A1,STAT3,TNF
13_Member	KEGG Pathway	ko04922	Glucagon signaling pathway	-2.16427	-1.71831	3/103	207,1387,6513	AKT1,CREBBP,SLC2A1
13_Member	KEGG Pathway	hsa04922	Glucagon signaling pathway	-2.11881	-1.67742	3/107	207,1387,6513	AKT1,CREBBP,SLC2A1
14_Summary	KEGG Pathway	hsa04115	p53 signaling pathway	-9.20878	-8.26375	8/79	595,598,836,841,983,1019,4193,11200,25,890,1387,5347	CCND1,BCL2L1,CASP3,CASP8,CDK1,CDK4,MDM2,CHEK2,ABL1,CCNA2,CREBBP,PLK1
14_Member	KEGG Pathway	hsa04115	p53 signaling pathway	-9.20878	-8.26375	8/79	595,598,836,841,983,1019,4193,11200	CCND1,BCL2L1,CASP3,CASP8,CDK1,CDK4,MDM2,CHEK2
14_Member	KEGG Pathway	ko04110	Cell cycle	-8.99212	-8.07962	9/124	25,595,890,983,1019,1387,4193,5347,11200	ABL1,CCND1,CCNA2,CDK1,CDK4,CREBBP,MDM2,PLK1,CHEK2
14_Member	KEGG Pathway	hsa04110	Cell cycle	-8.75052	-7.86409	9/132	25,595,890,983,1019,1387,4193,5347,11200	ABL1,CCND1,CCNA2,CDK1,CDK4,CREBBP,MDM2,PLK1,CHEK2
14_Member	KEGG Pathway	ko04115	p53 signaling pathway	-8.12442	-7.27437	7/69	595,836,841,983,1019,4193,11200	CCND1,CASP3,CASP8,CDK1,CDK4,MDM2,CHEK2
15_Summary	KEGG Pathway	hsa04611	Platelet activation	-8.80941	-7.91446	9/130	207,2147,3674,3688,3690,5290,5594,5742,6714,1956,2260,3676,1636,3569,7124,2322,3815,4313,4318,5781,6401,6403	AKT1,F2,ITGA2B,ITGB1,ITGB3,PIK3CA,MAPK1,PTGS1,SRC,EGFR,FGFR1,ITGA4,ACE,IL6,TNF,FLT3,KIT,MMP2,MMP9,PTPN11,SELE,SELP
15_Member	KEGG Pathway	hsa04611	Platelet activation	-8.80941	-7.91446	9/130	207,2147,3674,3688,3690,5290,5594,5742,6714	AKT1,F2,ITGA2B,ITGB1,ITGB3,PIK3CA,MAPK1,PTGS1,SRC
15_Member	KEGG Pathway	ko04810	Regulation of actin cytoskeleton	-8.11491	-7.26872	10/212	1956,2147,2260,3674,3676,3688,3690,5290,5594,6714	EGFR,F2,FGFR1,ITGA2B,ITGA4,ITGB1,ITGB3,PIK3CA,MAPK1,SRC
15_Member	KEGG Pathway	hsa04810	Regulation of actin cytoskeleton	-7.67186	-6.85894	10/236	1956,2147,2260,3674,3676,3688,3690,5290,5594,6714	EGFR,F2,FGFR1,ITGA2B,ITGA4,ITGB1,ITGB3,PIK3CA,MAPK1,SRC
15_Member	KEGG Pathway	ko05410	Hypertrophic cardiomyopathy (HCM)	-7.55781	-6.75196	7/83	1636,3569,3674,3676,3688,3690,7124	ACE,IL6,ITGA2B,ITGA4,ITGB1,ITGB3,TNF
15_Member	KEGG Pathway	hsa05410	Hypertrophic cardiomyopathy (HCM)	-7.38006	-6.59137	7/88	1636,3569,3674,3676,3688,3690,7124	ACE,IL6,ITGA2B,ITGA4,ITGB1,ITGB3,TNF
15_Member	KEGG Pathway	ko04640	Hematopoietic cell lineage	-7.08593	-6.32239	7/97	2322,3569,3674,3676,3690,3815,7124	FLT3,IL6,ITGA2B,ITGA4,ITGB3,KIT,TNF
15_Member	KEGG Pathway	hsa04640	Hematopoietic cell lineage	-6.62919	-5.92304	7/113	2322,3569,3674,3676,3690,3815,7124	FLT3,IL6,ITGA2B,ITGA4,ITGB3,KIT,TNF
15_Member	KEGG Pathway	ko04670	Leukocyte transendothelial migration	-5.33979	-4.69093	6/114	3676,3688,4313,4318,5290,5781	ITGA4,ITGB1,MMP2,MMP9,PIK3CA,PTPN11
15_Member	KEGG Pathway	hsa04670	Leukocyte transendothelial migration	-5.19029	-4.54869	6/121	3676,3688,4313,4318,5290,5781	ITGA4,ITGB1,MMP2,MMP9,PIK3CA,PTPN11
15_Member	KEGG Pathway	ko05414	Dilated cardiomyopathy	-4.64329	-4.02957	5/90	3674,3676,3688,3690,7124	ITGA2B,ITGA4,ITGB1,ITGB3,TNF
15_Member	KEGG Pathway	hsa05414	Dilated cardiomyopathy	-4.42239	-3.82415	5/100	3674,3676,3688,3690,7124	ITGA2B,ITGA4,ITGB1,ITGB3,TNF
15_Member	KEGG Pathway	ko05412	Arrhythmogenic right ventricular cardiomyopathy (ARVC)	-3.80603	-3.25894	4/72	3674,3676,3688,3690	ITGA2B,ITGA4,ITGB1,ITGB3
15_Member	KEGG Pathway	hsa05412	Arrhythmogenic right ventricular cardiomyopathy (ARVC)	-3.73736	-3.19602	4/75	3674,3676,3688,3690	ITGA2B,ITGA4,ITGB1,ITGB3
15_Member	KEGG Pathway	ko04512	ECM-receptor interaction	-3.58801	-3.06713	4/82	3674,3676,3688,3690	ITGA2B,ITGA4,ITGB1,ITGB3
15_Member	KEGG Pathway	hsa04512	ECM-receptor interaction	-3.50873	-2.99506	4/86	3674,3676,3688,3690	ITGA2B,ITGA4,ITGB1,ITGB3
15_Member	KEGG Pathway	ko04514	Cell adhesion molecules (CAMs)	-2.67275	-2.20323	4/144	3676,3688,6401,6403	ITGA4,ITGB1,SELE,SELP
15_Member	KEGG Pathway	hsa04514	Cell adhesion molecules (CAMs)	-2.57748	-2.11437	4/153	3676,3688,6401,6403	ITGA4,ITGB1,SELE,SELP
16_Summary	KEGG Pathway	ko04080	Neuroactive ligand-receptor interaction	-8.09975	-7.25739	11/277	154,185,1268,1813,1909,2147,2891,2908,3350,5340,6869,1956,4843	ADRB2,AGTR1,CNR1,DRD2,EDNRA,F2,GRIA2,NR3C1,HTR1A,PLG,TACR1,EGFR,NOS2
16_Member	KEGG Pathway	ko04080	Neuroactive ligand-receptor interaction	-8.09975	-7.25739	11/277	154,185,1268,1813,1909,2147,2891,2908,3350,5340,6869	ADRB2,AGTR1,CNR1,DRD2,EDNRA,F2,GRIA2,NR3C1,HTR1A,PLG,TACR1
16_Member	KEGG Pathway	hsa04080	Neuroactive ligand-receptor interaction	-6.79662	-6.06761	11/372	154,185,1268,1813,1909,2147,2891,2908,3350,5340,6869	ADRB2,AGTR1,CNR1,DRD2,EDNRA,F2,GRIA2,NR3C1,HTR1A,PLG,TACR1
16_Member	KEGG Pathway	ko04020	Calcium signaling pathway	-4.1881	-3.61311	6/182	154,185,1909,1956,4843,6869	ADRB2,AGTR1,EDNRA,EGFR,NOS2,TACR1
16_Member	KEGG Pathway	hsa04020	Calcium signaling pathway	-3.90403	-3.33973	6/205	154,185,1909,1956,4843,6869	ADRB2,AGTR1,EDNRA,EGFR,NOS2,TACR1
17_Summary	KEGG Pathway	hsa04726	Serotonergic synapse	-7.78444	-6.96796	8/119	836,3350,3359,4128,5594,5742,5743,6532	CASP3,HTR1A,HTR3A,MAOA,MAPK1,PTGS1,PTGS2,SLC6A4
17_Member	KEGG Pathway	hsa04726	Serotonergic synapse	-7.78444	-6.96796	8/119	836,3350,3359,4128,5594,5742,5743,6532	CASP3,HTR1A,HTR3A,MAOA,MAPK1,PTGS1,PTGS2,SLC6A4
18_Summary	KEGG Pathway	ko05144	Malaria	-7.53465	-6.73575	6/49	3569,4233,6401,6403,7124,54106,2321,3725,4312,4314,7010,9429,3558,3676	IL6,MET,SELE,SELP,TNF,TLR9,FLT1,JUN,MMP1,MMP3,TEK,ABCG2,IL2,ITGA4
18_Member	KEGG Pathway	ko05144	Malaria	-7.53465	-6.73575	6/49	3569,4233,6401,6403,7124,54106	IL6,MET,SELE,SELP,TNF,TLR9
18_Member	KEGG Pathway	ko05323	Rheumatoid arthritis	-7.31198	-6.52998	7/90	2321,3569,3725,4312,4314,7010,7124	FLT1,IL6,JUN,MMP1,MMP3,TEK,TNF
18_Member	KEGG Pathway	hsa05144	Malaria	-7.22593	-6.45377	6/55	3569,4233,6401,6403,7124,54106	IL6,MET,SELE,SELP,TNF,TLR9
18_Member	KEGG Pathway	hsa05323	Rheumatoid arthritis	-7.02456	-6.27519	7/99	2321,3569,3725,4312,4314,7010,7124	FLT1,IL6,JUN,MMP1,MMP3,TEK,TNF
18_Member	KEGG Pathway	ko05143	African trypanosomiasis	-5.05317	-4.41635	4/35	3569,6401,7124,54106	IL6,SELE,TNF,TLR9
18_Member	KEGG Pathway	hsa05143	African trypanosomiasis	-4.65068	-4.03244	4/44	3569,6401,7124,54106	IL6,SELE,TNF,TLR9
18_Member	KEGG Pathway	hsa01523	Antifolate resistance	-3.67459	-3.13974	3/31	3569,7124,9429	IL6,TNF,ABCG2
18_Member	KEGG Pathway	ko01523	Antifolate resistance	-3.67459	-3.13974	3/31	3569,7124,9429	IL6,TNF,ABCG2
18_Member	KEGG Pathway	ko05332	Graft-versus-host disease	-3.31137	-2.80655	3/41	3558,3569,7124	IL2,IL6,TNF
18_Member	KEGG Pathway	hsa05332	Graft-versus-host disease	-3.16375	-2.66759	3/46	3558,3569,7124	IL2,IL6,TNF
18_Member	KEGG Pathway	ko04672	Intestinal immune network for IgA production	-3.08317	-2.59214	3/49	3558,3569,3676	IL2,IL6,ITGA4
18_Member	KEGG Pathway	hsa04672	Intestinal immune network for IgA production	-2.84832	-2.369	3/59	3558,3569,3676	IL2,IL6,ITGA4
19_Summary	KEGG Pathway	ko05216	Thyroid cancer	-7.13287	-6.36393	5/29	595,4914,5468,5594,5979	CCND1,NTRK1,PPARG,MAPK1,RET
19_Member	KEGG Pathway	ko05216	Thyroid cancer	-7.13287	-6.36393	5/29	595,4914,5468,5594,5979	CCND1,NTRK1,PPARG,MAPK1,RET
19_Member	KEGG Pathway	hsa05216	Thyroid cancer	-6.46021	-5.76505	5/39	595,4914,5468,5594,5979	CCND1,NTRK1,PPARG,MAPK1,RET
20_Summary	KEGG Pathway	ko04924	Renin secretion	-6.78437	-6.06694	6/65	154,185,1508,1636,1909,5972	ADRB2,AGTR1,CTSB,ACE,EDNRA,REN
20_Member	KEGG Pathway	ko04924	Renin secretion	-6.78437	-6.06694	6/65	154,185,1508,1636,1909,5972	ADRB2,AGTR1,CTSB,ACE,EDNRA,REN
20_Member	KEGG Pathway	hsa04924	Renin secretion	-6.48084	-5.78296	6/73	154,185,1508,1636,1909,5972	ADRB2,AGTR1,CTSB,ACE,EDNRA,REN
20_Member	KEGG Pathway	ko04614	Renin-angiotensin system	-4.06964	-3.49671	3/23	185,1636,5972	AGTR1,ACE,REN
20_Member	KEGG Pathway	hsa04614	Renin-angiotensin system	-3.80843	-3.25941	3/28	185,1636,5972	AGTR1,ACE,REN
